# Supplementary material for: Biochemical Characterization of New Gemifloxacin Schiff Base (GMFX-o-phdn) Metal Complexes and Evaluation of Their Antimicrobial Activity against Some Phyto- or Human Pathogens
Source: Int J Mol Sci. 2022 Feb 14;23(4):2110. doi: 10.3390/ijms23042110 (PMC8877648; doi:10.3390/ijms23042110)
Supplement: Supplementary file 1 [file ijms-23-02110-s001.zip]

Archive with 1 entries (1 files):
- ijms-1535365-supplementary.pdf
